# Supplementary material for: Multi-omics to predict changes during cold pressor test
Source: BMC Genomics. 2022 Nov 19;23:759. doi: 10.1186/s12864-022-08981-z (PMC9675059; doi:10.1186/s12864-022-08981-z)
Supplement: Supplementary file 1 — Additional file 1. Annotation of identified metabolites. [file 12864_2022_8981_MOESM1_ESM.xlsx]

## Sheet: SupplementaryTable_annotatedcom
Additional file 1. Annotation of identified metabolites.
metabolite.ID	parent.mass [m/z]	retention.time [min]	stats.method	putative.annotation	adduct	ppm.error	chemical.class	library.match	cosine.score	molecular.network	in.silico	substructure	annotation.level	annotation.description
11	204.123	1.0293	Correlation with DE genes	O-Acetylcarnitine	M+H	0	Acylcarnitines	1	0.98	1	0	0	2	Spectral match to O-acetylcarnitine
6394	257.149	3.6962	Correlation with DE genes	5-Amino-2-(cyclohexanecarbonylamino)-5-oxopentanoic acid	M+H	5.1837	Alpha amino acids and derivatives	0	0	1	1	1	2	GNPS molecular network, neighbouring node to phenylacetylglutamine (-7.96), contains urine_mass2motif_133 (glutamine related), SIRIUS+CSI:FingerID match to 5-Amino-2-(cyclohexanecarbonylamino)-5-oxopentanoic acid (PubChemID: 44173556), previously found in diverse human and bacterial datasets
5	162.112	0.6942	Correlation with DE genes	Carnitine	M+H	1.88	Carnitines	1	0.97	0	0	1	2	Contains urine_mass2motif_213 (C4H7O3 fragment with CO2 loss - likely indicative of fatty acid substructure (1/2-OH-propionic acid?))
3775	432.311	5.1634	DIABLO_comp2	Glycochenodeoxycholate	M-H2O+H	1.8354	Bile acids	1	0.87	1	0	0	2	Spectral match to glycochenodeoxycholate
5597	464.283	4.7373	DIABLO_comp2	taurohyodeoxycholic acid	M-2H2O+H	0.1972	Bile acids	1	0.8	1	0	0	2	Spectral match to taurohyodeoxycholic acid, GNPS molecular network, neighbouring node to bile acid structural analogues
2	175.119	0.6787	DIABLO_comp3	Arginine	M+H	6.2736	Alpha amino acids and derivatives	1	0.99	1	0	1	2	Spectral match to arginine, contains gnps_motif_4 (fragemnt and loss of [proline-H20] - indicative for conjugated proline or arginine/ornithine) and gnps_motif_7 (small nitrogen containing fragment ion)
157	197.101	0.6523	DIABLO_comp3, Correlation with genes	Arginine	M+Na	0.4645	Alpha amino acids and derivatives	1	0.88	1	1	1	2	Spectral match to arginine, contains gnps_motif_43 (water loss - indicative of free hydroxyl group)
16	133.032	1.1001	DIABLO_comp3, Differential expression CvsD	Methionine-NH3, likely in-source fragment	M-NH3+H	4.7131	Alpha amino acids and derivatives	0	0	1	0	1	2	GNPS molecular network, direct neigbor to methionine with NH3 loss, contains gnps_motif_38 (loss of CH2O2 - indicative of underivatized carboxylic acid group)
35	218.139	2.0154	DIABLO_comp3, Differential expression CvsD	Propionylcarnitine (Valerylcarnitine-C2H4)	M+H	2.9064	Acylcarnitines	0	0	1	1	0	2	GNPS molecular network, direct neighbor to Valerylcarnitine with C2H4 loss, SIRIUS+CSI:FingerID match to propionylcarnitine (=valerylcarnitine-C2H4)
6	150.058	1.1	DIABLO_comp3, Differential expression CvsD	Methionine	M+H	11.287	Alpha amino acids and derivatives	1	0.99	1	0	1	2	Spectral match to methionine, contains gnps_motif_38 (loss of CH2O2 - indicative of underivatized carboxylic acid group)
3748	147.076	0.6873	Differential expression AvsB	Glutamine [M+H]	M+H	25.21	Alpha amino acids and derivatives	1	0.96	1	0	1	2	Spectral match to glutamine, contains gnps_motif_13 (amine loss, indicative for free NH2 group) and mb_motif_14 (combination of small losses, i.e. NH3 and CH2O2)
3760	169.058	0.6826	Differential expression AvsB	Glutamine [M+Na]	M+Na	3.6259	Alpha amino acids and derivatives	0	0	0	1	1	2	Contains gnps_motif_13 (amine loss, indicative of free NH2 group) and gnps_motif_43 (water loss - indicative of a free hydroxyl group), SIRIUS+CSI:FingerID match to glutamine [M+Na], RT is identical to glutamine [M+H]
3826	363.217	4.3118	Differential expression AvsB	Hydrocortisone	M+H	1.6804	Steroids and steroid derivatives	1	0.89	1	0	1	2	Spectral match to hydrocortisone, contains gnps_motif_1 (sterone core related) and gnps_motif_50 (steroid core related)
5806	296.144	3.0653	Differential expression AvsB	Sumatriptan	M+H	2.7892	Xenobiotic	0	0	0	1	1	2	Contains urine_mass2motif_229 (trimethylamine related), SIRIUS+CSI:FingerID match to sumatriptan
3103	205.097	3.0519	Differential expression CvsD	Tryptophan	M+H	0.5208	Indoles and derivatives	1	1	1	0	1	2	Spectral match to tryptophan, contains mb_motif_28 (indicative for C6H12NO substructure)
6163	188.071	3.0515	Differential expression CvsD	Tryptophan in-source fragment (or indole-3-lactic acid)	M+H-H2O	3.1642	Indoles and derivatives	1	0.98	1	1	0	2	Spectral match to indole-3-lactic acid, but RT is the same as tryptophan, could therefore be a tryptophan in-source fragment (tryptophan-NH3), SIRIUS+CSI:FingerID match to indole-acrylate (=tryptophan-NH3) supports this hypothesis
2043	132.077	0.7251	Differential expression CvsD, Correlation with DE genes, Correlation with transcriptomics	Creatine	M+H	2.1951	Alpha amino acids and derivatives	1	0.97	1	0	1	2	Spectral match to creatine, contains urine_mass2motif_192 (creatine related)
3853	328.248	4.8151	Differential expression CvsD, Correlation with DE genes, Correlation with transcriptomics	Acylcarnitine (Oleoylcarnitine-C7H14)	M+H	2.0838	Acylcarnitines	0	0	1	1	0	2	GNPS molecular network, neighbouring node to oleoylcarnitine (-C7H14), SIRIUS+CSI:FingerID match to 4-(Trimethylazaniumyl)-3-undec-9-enoyloxybutanoate (PubChemID: 139947493)
4	182.081	1.3795	Differential expression CvsD, Correlation with transcriptomics	Tyrosine	M+H	1.1732	Alpha amino acids and derivatives	1	1	1	0	1	2	Spectral match to tyrosine, contains gnps_motif_38 (loss of CH2O2 - indicative for underivatized carboxilic acid group) and mb_motif_28 (indicative for C6H12NO substructure)
1279	386.327	5.9399	Correlation with DE genes	Unknown, could be glycosylated molecule	-	-	Glycosylated molecule	0	0	0	0	1	3	Contains gnps_motif_45 (fragments indicative of glycosylation)
9097	241.155	4.2919	Correlation with DE genes	Unknown, could be fatty alcohol	-	-	Fatty alcohols	0	0	0	1	0	3	SIRIUS+CSI:FingerID match to 1,12-Dodecanediol
15291	283.19	4.614	Correlation with DE genes	Unknown, could be dicarboxylic acid	-	-	Dicarboxylic acids	0	0	0	0	0	3	SIRIUS+CSI:FingerID match to 2-Tridec-12-yn-2-ylpropanedioic acid
6165	502.293	6.0883	DIABLO_comp1	Glycerophosphoethanolamine structural analogue	-	-	Glycerophosphoethanolamines	0	0	1	1	0	3	GNPS molecular network, neighbouring node to glycerophosphoethanolamine, SIRIUS+CSI:FingerID match to LysoPE 20:4
7784	455.334	3.9718	DIABLO_comp1	Peptide (?)	-	-	Peptides	0	0	0	1	1	3	Contains gnps_motif_3 (nitrogen containing substructure C5H12N), SIRIUS+CSI:FingerID match to N-acetyl-L-homoleucyl-L-homoleucyl-L-argininal
2508	478.293	6.1073	DIABLO_comp1, Correlation with genes	Glycerophosphoethanolamine structural analogue	-	-	Glycerophosphoethanolamines	0	0	1	1	0	3	GNPS molecular network, neighbouring node to glycerophosphoethanolamine, SIRIUS+CSI:FingerID match to LysoPE 18:2
2859	520.34	6.1247	DIABLO_comp1, Correlation with genes	Glycerophoshpholipid structural analogue	-	-	Glycerophospholipids	0	0	1	1	0	3	GNPS molecular network, neighbouring node to glycerophosphocholine and SIRIUS+CSI:FingerID match to 1-Linoleoyl-sn-glycero-3-phosphocholine
3735	542.322	6.1263	DIABLO_comp1, Correlation with genes	Glycerophoshpholipid structural analogue	-	-	Glycerophospholipids	0	0	1	0	0	3	GNPS molecular network, neighbouring node to glycerophosphocholine
5351	1039.67	6.1247	DIABLO_comp1, Correlation with genes	Glycerophoshpholipid structural analogue	-	-	Glycerophospholipids	0	0	1	0	1	3	GNPS molecular network, neighbouring node to glycerophosphocholine, contains gnps_motif_3 (nitrogen containing substructure C5H12N)
5380	512.335	5.9165	DIABLO_comp1, Correlation with transcriptomics	Glycerophoshpholipid structural analogue	-	-	Glycerophospholipids	0	0	1	0	1	3	GNPS molecular network, neighbouring node to glycerophosphocholine, SIRIUS+CSI:FingerID match to [(2R)-3-Hexadecanoyloxy-2-hydroperoxypropyl] 2-(trimethylazaniumyl)ethyl phosphate
1257	235.057	0.64	DIABLO_comp3, Correlation with genes	Acylcarnitine (?)	-	-	Acylcarnitines	0	0	1	0	0	3	GNPS molecular network, distant neighbouring node of carnitine structural analogues
3029	191.077	0.6175	DIABLO_comp3, Correlation with genes	Nucleobase (?)	-	-	Nucelobases	0	0	1	0	0	3	GNPS molecular network, neighbouring node to hypoxanthine
32	123.044	1.38	Differential expression CvsD	Unknown, could be steroid	-	-	Steroids and steroid derivatives	0	0	0	0	1	3	Contains urine_mass2motif_137 (steroid core related C8H11O, C7H9, C6H9)
3782	132.081	3.0519	Differential expression CvsD	Unknown, could be tryptophan metabolite	-	-	Indoles and derivatives	0	0	0	1	1	3	Contains gnps_motif_3 (nitrogen containing substructure C5H12N) and gnps_motif_33 (indicative for guanine, C5H5N5O based substructure), SIRIUS+CSI:FingerID match to skatole, a tryptophan metabolite
5380	512.335	5.9165	Differential expression CvsD	Glycerophospholipid structural analogue	-	-	Glycerophospholipids	0	0	1	1	0	3	SIRIUS+CSI:FingerID match to 2-[(3-Hexadecanoyloxy-2-hydroperoxypropoxy)-hydroxyphosphoryl]oxyethyl-trimethylazanium
5479	356.279	5.28	Differential expression CvsD	Acylcarnitine structural analogue	-	-	Acylcarnitines	0	0	1	1	0	3	GNPS molecular network, neighbouring node to acylcarnitines, SIRIUS+CSI:FingerID match to [3-Carboxy-2-[(E)-tridec-8-enoyl]oxypropyl]-trimethylazanium (PubChemID: 138268911)
5811	512.268	4.6893	Differential expression CvsD	Unknown, could be bile acid	-	-	Bile acids	0	0	0	1	0	3	SIRIUS+CSI:FingerID and CANOPUS suggest bile acid (InchiKey: HLRAZFKZHBQTCL), previously found in human datases
7504	238.107	3.8078	Differential expression CvsD	Phenylalanine structural analogue	-	-	Alpha amino acids and derivatives	0	0	0	1	1	3	Contains gnps_motif_59 (indicative for [phenylalanine-CHOOH] based substructure), SIRIUS+CSI:FingerID match to L-Phenylalanine, N-(1-carboxyethyl)-, (R)- (PubChemID: 71354806), NAP Consensus match to N-Lactoyl-phenylalanine (PubChemID: 11075454), previously found in humans and mice
6108	305.086	2.6301	PLS_comp1	Dissaccharide (?)	-	-	Disaccharides	0	0	0	1	1	3	Contains gnps_motif_44 ([pentose (C5-sugar)-H2O] related loss – indicative for conjugated pentose sugar), SIRIUS+CSI:FingerID match to disaccharides such as PubChemIDs: 125037616, 131750922
4001	882.15	4.3427	PLS_comp2	Peptide? containing phenylalanine-CHOOH substructure	-	-	Peptides	0	0	1	1	1	3	GNPS molecular network, neighbouring node to high molecular weight compounds, contains gnps_motif_59 (indicative for [phenylalanine-CHOOH] based substructure), CANOPUS suggests oligopeptide
7059	171.553	2.7995	PLS_comp2	Catecholamine	-	-	Catecholamines	0	0	1	0	1	3	GNPS molecular network, clusters with catecholamines and amino acids, structurally most closely related to phenylethanolamine
1391	109.52	1.3616	Correlation with DE genes	Unknown	-	-	Unknown	0	0	0	0	0	4
5771	197.985	1.3618	Correlation with DE genes	Unknown	-	-	Unknown	0	0	0	0	1	4	Contains urine_mass2motif_18 (C2H3N loss, ev. specific to type of ring?)
6114	262.013	1.5353	Correlation with DE genes	Unknown	-	-	Unknown	0	0	0	0	0	4	Previously found in mice fed with pre-/antibiotics
6897	265.06	1.5353	Correlation with DE genes	Unknown	-	-	Unknown	0	0	0	0	0	4	Previously found in human datasets
7381	239.011	1.3573	Correlation with DE genes	Unknown	-	-	Unknown	0	0	0	0	0	4	Previously found in mice fed with pre-/antibiotics
7896	288.075	1.5278	Correlation with DE genes	Unknown	-	-	Unknown	0	0	0	0	0	4
8497	205.002	1.3535	Correlation with DE genes	Unknown	-	-	Unknown	0	0	0	0	1	4	Contains gnps_motif_40 (CO loss - indicative for presence of ketone/aldehyde/lactone group (C=O))
9047	153.546	1.364	Correlation with DE genes	Unknown	-	-	Unknown	0	0	0	0	0	4
9700	192.534	2.4486	Correlation with DE genes	Unknown	-	-	Unknown	0	0	0	0	0	4
9915	305.156	5.0885	Correlation with DE genes	Unknown	-	-	Unknown	0	0	0	0	0	4	Previously found in human, mice and environmental samples
11301	379.202	4.5911	Correlation with DE genes	Unknown	-	-	Unknown	0	0	0	0	0	4	Previously found in human plasma samples
12291	154.03	1.3658	Correlation with DE genes	Unknown	-	-	Unknown	0	0	0	0	0	4
12932	373.161	2.4468	Correlation with DE genes	Unknown	-	-	Unknown	0	0	0	0	0	4
15303	144.541	1.3631	Correlation with DE genes	Unknown	-	-	Unknown	0	0	0	0	0	4
15320	224.555	2.4624	Correlation with DE genes	Unknown	-	-	Unknown	0	0	0	0	0	4
3523	634.32	6.4051	DIABLO_comp1	Unknown	-	-	Unknown	0	0	0	0	0	4
5458	512.359	6.0743	DIABLO_comp1	Unknown	-	-	Unknown	0	0	0	0	0	4
5686	484.327	5.5902	DIABLO_comp1	Unknown	-	-	Unknown	0	0	0	0	0	4
5510	381.05	4.7921	DIABLO_comp2	Unknown	-	-	Unknown	0	0	0	0	0	4
5638	361.107	4.7926	DIABLO_comp2	Unknown	-	-	Unknown	0	0	0	0	1	4	Contains gnps_motif_45 (fragments indicative of glycosylation)
5769	366.086	4.7927	DIABLO_comp2	Unknown	-	-	Unknown	0	0	0	0	0	4
6125	182.067	1.786	DIABLO_comp2	Unknown	-	-	Unknown	0	0	0	1	0	4	SIRIUS+CSI:FingerID match to nucleobase
6469	248.095	2.8787	DIABLO_comp2	Unknown	-	-	Unknown	0	0	0	0	1	4	Contains gnps_motif_13 (amine loss, indicative of free NH2 group), previously found in human and mouse
8805	469.389	7.2586	DIABLO_comp2	Unknown	-	-	Unknown	0	0	0	0	1	4	Contains urine_mass2motif_137 (steroid core related C8H11O, C7H9, C6H9)
5696	367.284	6.6399	DIABLO_comp2, Correlation with genes	Fatty acid (?)	-	-	Fatty acid	0	0	0	1	0	4	SIRIUS+CSI:FingerID match to long chain fatty acid, previously found in human blood and skin
6316	349.274	6.6398	DIABLO_comp2, Correlation with genes	Fatty acid (?)	-	-	Fatty acid	0	0	0	1	0	4	SIRIUS+CSI:FingerID match to long chain fatty acid
121	292.198	0.6742	DIABLO_comp3	Unknown	-	-	Unknown	0	0	0	1	1	4	SIRIUS+CSI:FingerID match to alpha amino acid, contains urine_mass2motif_78 (betaine related)
6285	217.13	0.9387	DIABLO_comp3	Unknown	-	-	Unknown	0	0	0	1	0	4	SIRIUS+CSI:FingerID match to N-a-Acetyl-L-arginine, previously found in diverse bacterial and environmental samples
2536	213.075	0.6528	DIABLO_comp3, Correlation with genes	Alpha amino acid (?)	-	-	Alpha amino acids and derivatives	0	0	0	1	1	4	SIRIUS+CSI:FingerID match to alpha amino acid, contains urine_mass2motif_78 (betaine related)
42	104.053	1.0998	Differential expression CvsD	Unknown	-	-	Unknown	0	0	0	0	0	4
3721	146.06	3.0519	Differential expression CvsD	Unknown	-	-	Unknown	0	0	0	0	1	4	Contains gnps_motif_40 (CO loss - indicative for presence of ketone/aldehyde/lactone group (C=O)), previously found in human plasma
3740	159.092	3.0522	Differential expression CvsD	Unknown	-	-	Unknown	0	0	0	0	0	4	Previously found in human, mice and bacterial isolates
5339	144.081	3.0516	Differential expression CvsD	Unknown	-	-	Unknown	0	0	0	0	0	4
5414	117.056	3.0517	Differential expression CvsD	Unknown	-	-	Unknown	0	0	0	0	0	4
5546	249.054	2.0206	Differential expression CvsD	Unknown	-	-	Unknown	0	0	0	0	0	4	Previously found in mice and tomato
5842	220.037	1.3788	Differential expression CvsD	Unknown	-	-	Unknown	0	0	0	0	0	4
107	271.916	0.5339	PLS_comp1	Unknown	-	-	Unknown	0	0	0	0	0	4	Previously found in human, mice and bacterial isolates
3188	200.164	6.9757	PLS_comp1	Unknown	-	-	Unknown	0	0	0	0	0	4
5426	477.595	3.1908	PLS_comp1	Unknown	-	-	Unknown	0	0	0	0	1	4	Contains gnps_motif_14 (aliphatic amine, NH3 loss indicates free NH2 group coupled to aliphatic chain) and gnps_motif_7 (small nitrogen containing fragment ion – often proline or ornithine derived)
7309	313.237	6.0514	PLS_comp1	Unknown	-	-	Unknown	0	0	0	0	1	4	Contains gnps_motif_56 (double water loss i.e. 2*H20 – Generic feature for metabolites containing several free OH groups attached to a aliphatic chain like sugars)
5384	169.046	0.558	PLS_comp2	Unknown	-	-	Unknown	0	0	0	0	0	4	Previously found in human, mice and bacterial isolates
5396	250.939	0.5701	PLS_comp2	Unknown	-	-	Unknown	0	0	0	0	0	4	Previously found in human, mice and bacterial isolates
5464	584.117	3.159	PLS_comp2	Unknown	-	-	Unknown	0	0	0	0	0	4	Contains gnps_motif_14 (aliphatic amine, NH3 loss indicates free NH2 group coupled to aliphatic chain) and gnps_motif_7 (small nitrogen containing fragment ion – often proline or ornithine derived)
